# Supplementary material for: Reduction of chronic malnutrition for infants in Bogotá, Colombia
Source: BMC Public Health. 2021 Apr 8;21:690. doi: 10.1186/s12889-021-10620-3 (PMC8034142; doi:10.1186/s12889-021-10620-3)
Supplement: Supplementary file 5 — Additional file 5: Table S3. Food offered on the voucher for each month. [file 12889_2021_10620_MOESM5_ESM.zip]

Archive with 2 entries (2 files):
- Additional file 5R2.docx
- Additional file 5R2_0.docx
